# Supplementary material for: Worry about Radiation and Its Risk Factors Five to Ten Years after the Fukushima Nuclear Power Plant Disaster
Source: Int J Environ Res Public Health. 2022 Dec 16;19(24):16943. doi: 10.3390/ijerph192416943 (PMC9778659; doi:10.3390/ijerph192416943)
Supplement: Supplementary file 1 [file ijerph-19-16943-s001.zip]

Archive with 1 entries (1 files):
- ijerph-2051603-supplementary.pdf
